# Supplementary material for: Preliminary Analysis of the Proportion and Characteristics of Dual BCR B Cells in SLE Model Mice and Patients via scRNA-Seq Combined with scBCR-Seq Technology
Source: Cells. 2026 May 17;15(10):914. doi: 10.3390/cells15100914 (PMC13204964; doi:10.3390/cells15100914)
Supplement: Supplementary file 1 [file cells-15-00914-s001.zip]

Archive with 1 entries (1 files):
- cells-4274300-supplementary.pdf
